# Supplementary material for: PM2.5 induce lifespan reduction, insulin/IGF-1 signaling pathway disruption and lipid metabolism disorder in Caenorhabditis elegans
Source: Front Public Health. 2023 Feb 2;11:1055175. doi: 10.3389/fpubh.2023.1055175 (PMC9932997; doi:10.3389/fpubh.2023.1055175)
Supplement: Supplementary file 5 [file Table_5.XLSX]

## Sheet: Body length & width
Animal#	Group	Body length (μm)	Body width (μm)
1	Ctrl	875.84	47.986
2	Ctrl	860.023	44.969
3	Ctrl	878.463	44.023
4	Ctrl	914.126	49.161
5	Ctrl	884.341	47.694
6	Ctrl	885.681	46.522
7	Ctrl	945.805	45.723
8	Ctrl	959.659	45.665
9	Ctrl	901.44	46.067
10	Ctrl	907.196	51.53
11	Ctrl	899.669	45.914
12	Ctrl	965.322	49.018
13	Ctrl	913.935	53.27
14	Ctrl	951.101	53.188
15	Ctrl	978.798	49.975
16	Ctrl	869.288	48.587
17	Ctrl	990.211	49.587
18	Ctrl	947.471	46.647
19	Ctrl	969.706	49.371
20	Ctrl	963.841	51.937
21	Ctrl	853.491	50.481
22	Ctrl	921.057	41.14
23	Ctrl	873.987	52.391
24	Ctrl	973.641	43.239
25	Ctrl	848.467	43.562
26	Ctrl	894.644	50.481
27	Ctrl	899.168	40.904
28	Ctrl	958.75	52.744
29	Ctrl	954.864	52.474
30	Ctrl	854.878	49.481
31	Ctrl	910.051	54.876
32	Ctrl	851.118	41.479
33	Ctrl	903.959	49.268
34	Ctrl	905.471	45.557
35	Ctrl	854.42	44.661
36	Ctrl	825.121	46.916
37	Ctrl	831.367	40.343
38	Ctrl	818.62	44.023
39	Ctrl	900.935	47.325
40	Ctrl	883.646	50.965
41	Ctrl	846.665	46.37
42	Ctrl	873.649	47.547
43	Ctrl	911.596	45.012
44	Ctrl	828.557	40.763
45	Ctrl	793.445	41.566
46	Ctrl	861.096	45.299
47	Ctrl	919.547	50.429
48	Ctrl	919.711	49.049
49	Ctrl	788.714	49.852
50	Ctrl	756.733	45.839
51	Ctrl	750.934	42.067
52	Ctrl	743.887	45.338
53	CL	916.53	50.342
54	CL	833.521	46.653
55	CL	882.685	42.328
56	CL	895.923	40.965
57	CL	771.073	42.893
58	CL	806.595	45.338
59	CL	771.186	45.608
60	CL	935.227	44.245
61	CL	846.937	43.396
62	CL	921.537	47.297
63	CL	938.628	45.962
64	CL	927.109	49.659
65	CL	847.193	44.277
66	CL	914.86	41.594
67	CL	864.2	49.143
68	CL	773.354	48.051
69	CL	822.686	45.901
70	CL	851.582	49.446
71	CL	813.692	41.54
72	CL	820.066	44.936
73	CL	885.111	44.023
74	CL	916.135	45.105
75	CL	898.471	39.375
76	CL	837.198	43.381
77	CL	866.536	46.257
78	CL	871.574	48.574
79	CL	792.697	50.758
80	CL	884.507	44.4
81	CL	899	45.047
82	CL	896.612	45.608
83	CL	876.529	42.79
84	CL	831.585	45.569
85	CL	817.43	47.694
86	CL	850.895	49.922
87	CL	860.693	40.461
88	CL	718.041	48.585
89	CL	835.111	41.775
90	CL	840.29	44.202
91	CL	815.716	42.749
92	CL	841.487	45.914
93	CL	801.665	52.441
94	CL	887.279	44.261
95	CL	876.725	46.124
96	CL	774.65	42.088
97	CL	816.157	49.587
98	CL	802.854	35.659
99	CL	808.011	41.479
100	CL	894.634	46.124
101	CL	922.683	45.608
102	CL	930.544	44.988
103	CL	948.567	41.395
104	CL	943.51	41.564
105	CL	930.417	44.023
106	CL	955.038	46.653
107	CH	807.434	49.61
108	CH	870.568	46.686
109	CH	825.348	48.785
110	CH	885.081	52.556
111	CH	785.485	44.422
112	CH	697.316	45.079
113	CH	788.933	47.532
114	CH	803.75	50.995
115	CH	885.925	50.854
116	CH	876.768	55.184
117	CH	888.104	55.599
118	CH	832.677	51.618
119	CH	772.849	44.608
120	CH	885.676	52.22
121	CH	887.087	49.166
122	CH	806.191	43.76
123	CH	866.607	41.585
124	CH	909.966	44.491
125	CH	824.286	46.352
126	CH	879.112	42.254
127	CH	892.442	40.904
128	CH	880.231	39.686
129	CH	857.282	43.137
130	CH	877.383	39.473
131	CH	858.535	45.769
132	CH	823.249	39.752
133	CH	896.746	46.934
134	CH	856.528	44.023
135	CH	886.837	42.233
136	CH	893.157	46.352
137	CH	882.355	44.675
138	CH	839.695	43.239
139	CH	894.423	46.653
140	CH	902.135	40.43
141	CH	852.61	45.047
142	CH	862.784	45.338
143	CH	903.123	45.26
144	CH	836.512	41.879
145	CH	918.967	43.562
146	CH	916.721	45.027
147	CH	938.643	45.26
148	CH	915.166	49.018
149	CH	939.015	46.822
150	CH	929.28	45.047

## Sheet: Survival curve of N2
Lifespan (d)	Ctrl	Low	High
12	1
16	1
16	1
18	1
18	1
18	1
20	1
20	1
20	1
20	1
20	1
20	1
20	1
20	1
22	1
22	1
22	1
22	1
22	1
22	1
22	1
22	1
22	1
22	1
22	1
24	1
24	1
24	1
24	1
24	1
24	1
24	1
24	1
26	1
26	1
26	1
26	1
26	1
26	1
26	1
26	1
26	1
26	1
28	1
28	1
28	1
28	1
28	1
28	1
28	1
28	1
30	1
30	1
30	1
30	1
30	1
30	1
30	1
12		1
12		1
12		1
12		1
12		1
16		1
16		1
16		1
16		1
16		1
16		1
16		1
16		1
16		1
16		1
16		1
18		1
18		1
20		1
20		1
20		1
20		1
20		1
22		1
22		1
22		1
22		1
22		1
22		1
22		1
22		1
22		1
22		1
22		1
22		1
22		1
22		1
22		1
22		1
24		1
24		1
24		1
24		1
24		1
24		1
26		1
26		1
26		1
26		1
26		1
26		1
28		1
28		1
30		1
30		1
30		1
30		1
30		1
30		1
6			1
6			1
12			1
12			1
12			1
12			1
12			1
12			1
12			1
16			1
16			1
18			1
18			1
18			1
18			1
20			1
20			1
20			1
20			1
20			1
20			1
20			1
20			1
20			1
20			1
20			1
20			1
22			1
22			1
22			1
22			1
22			1
22			1
22			1
22			1
24			1
24			1
24			1
24			1
24			1
24			1
24			1
24			1
24			1
24			1
24			1
24			1
24			1
24			1
24			1
24			1
24			1
26			1
26			1
26			1
28			1
30			1
30			1
30			1
30			1

## Sheet: Body bending
Body bending frequency (per 20 s)
Ctrl	Low	High
5	6	6
5	1	3
4	1	2
4	4	5
3	2	6
1	1	1
1	2	5
3	3	1
3	2	1
1	5	4
2	3	2
4	2	4
1	1	3
1	2	1
2	4	1
4	1	4
6	2	1
1	2	3
2	1	1
6	5	1

## Sheet: Head trashing
Head trashing frequency (per 20 s)
Ctrl	Low	High
98	82	89
78	78	85
83	74	74
83	85	95
80	90	91
86	77	80
88	72	64
91	74	48
82	83	50
87	50	91
98	75	90
103	76	48
90	63	79
88	87	46
80	76	59
97	77	73
81	65	89
68	79	62
48	79	69
83	65	77
78	22
	54
	91

## Sheet: Pharyngeal pumping
Pharyngeal pumping frequency (per 20s)
Ctrl	Low	High
44	49	58
47	40	46
48	42	28
42	35	42
44	51	45
53	63	51
44	45	23
44	43	30
44	42	16
46	28	50
50	40	56
46	59	55
55	57	45
36	53	26
48	53	40
42	40	49
52	50	36
42	42	43
44	50	45
55	41	38
52	34	57
50	48	51
56	34	51
53	47	51
55	40	36
	41	39
	30	45
	53

## Sheet: Lipofucin
MFI of lipofucin (5 days exposure)							MFI of lipofucin (10 days exposure)
Ctrl	Low	High					Ctrl	Low	High
84.2	102.31	101.38					90.3	74.4	97.4
97.79	96.67	107.01					79.54	64.04	199.68
98.91	90.69	93.89					95.27	62.17	106.98
104.7	100.9	96.49					85.33	60.09	180.58
101.57	97.21	104.44					86.9	58.03	110.81
93.3	90.5	100.47					78.17	62.59	131.64
103.04	96.72	98.43					96.57	60.69	81.87
98.56	98.11	99.28					133.04	66.75	125.42
101.85	96.91	105.28					116.33	62.15	129.05
100.7	94.94	93.43					88.66	67.92	139.82
104.79	95.9	100.59					86.19	62.39	158.55
99.68	95.32	98.99					82.24	67.39	76.4
111.37	95.21	106.86					85.52	87.65	223.58
102.93	93.09	86.88					71.57	65.97	85.51
110.29	99.31	99.44					110.5	62.03	177.97
96.53	93.64	90.63					195.91	65.74	141.84
94.8	97.8	107.13					142.67	66.28	107.78
101.07	91.3	97					171.2	65.6	66.5
97.22	102.51	101.99						63.13	77.7
97.54	93.91	109.42						72.51	218.61
102.05	88.46	99.86						62.99	89
113.16	97.05	92.74						63.46	90.19
102.38	97.66	90.87							83.97
96.31	96.67	97.22							203.3
103.94	94.63	99.27							172.83
107.63	91.6	102.66							182.45
107.34	91.44	97.18							179.72
108.68	91.74	99.48
109.98	90.56
112.88
100.44
97.51

## Sheet: Heat stress tolerance
5 days exposure									10 days exposure
Lifespan (d)	Ctrl	Low	High						Llifespan (d)	Ctrl	Low	High
10	1								10	1
14	1								10	1
14	1								10	1
14	1								10	1
14	1								10	1
14	1								12	1
14	1								16	1
18	1								16	1
18	1								16	1
18	1								16	1
18	1								16	1
18	1								16	1
18	1								16	1
18	1								16	1
18	1								16	1
18	1								20	1
18	1								20	1
18	1								20	1
18	1								20	1
18	1								20	1
18	1								22	1
18	1								22	1
18	1								22	1
18	1								22	1
18	1								22	1
18	1								22	1
18	1								22	1
18	1								22	1
18	1								22	1
18	1								22	1
18	1								22	1
18	1								22	1
18	1								22	1
18	1								22	1
20	1								22	1
20	1								22	1
22	1								22	1
22	1								22	1
22	1								22	1
22	1								22	1
22	1								22	1
22	1								22	1
22	1								22	1
22	1								22	1
22	1								22	1
22	1								24	1
22	1								24	1
24	1								24	1
24	1								24	1
24	1								24	1
24	1								24	1
14		1							24	1
14		1							24	1
18		1							24	1
18		1							10		1
18		1							10		1
18		1							10		1
18		1							10		1
18		1							10		1
18		1							10		1
18		1							10		1
18		1							10		1
20		1							10		1
20		1							10		1
20		1							10		1
20		1							10		1
20		1							10		1
20		1							10		1
20		1							10		1
20		1							10		1
20		1							14		1
20		1							14		1
20		1							14		1
20		1							14		1
20		1							14		1
20		1							14		1
20		1							14		1
20		1							14		1
20		1							14		1
20		1							14		1
20		1							14		1
20		1							14		1
22		1							14		1
22		1							14		1
22		1							14		1
22		1							14		1
22		1							14		1
22		1							14		1
22		1							14		1
22		1							14		1
22		1							14		1
22		1							14		1
22		1							14		1
22		1							14		1
22		1							14		1
22		1							14		1
22		1							18		1
26		1							18		1
26		1							18		1
26		1							20		1
26		1							20		1
26		1							20		1
26		1							20		1
26		1							22		1
10			1						22		1
10			1						22		1
14			1						22		1
14			1						22		1
14			1						22		1
14			1						22		1
14			1						22		1
14			1						10			1
18			1						10			1
18			1						10			1
18			1						10			1
18			1						10			1
18			1						10			1
18			1						10			1
18			1						10			1
18			1						10			1
18			1						10			1
18			1						10			1
18			1						10			1
18			1						10			1
18			1						10			1
18			1						10			1
20			1						10			1
20			1						10			1
20			1						10			1
20			1						10			1
20			1						10			1
20			1						10			1
20			1						14			1
20			1						14			1
22			1						14			1
22			1						14			1
22			1						14			1
22			1						14			1
22			1						14			1
22			1						14			1
22			1						14			1
22			1						14			1
22			1						14			1
22			1						14			1
22			1						14			1
22			1						14			1
22			1						14			1
22			1						14			1
22			1						14			1
22			1						14			1
22			1						14			1
22			1						14			1
22			1						14			1
22			1						14			1
22			1						14			1
26			1						14			1
26			1						14			1
26			1						14			1
									14			1
									10			1
									20			1
									20			1
									22			1
									22			1
									22			1
									22			1
									22			1
									22			1

## Sheet: Survival curve of mutants
daf-2 mutants								daf-16 mutants
Lifespan (d)	Ctrl	High						Lifespan (d)	Ctrl	High
15	1							11	1
17	1							11	1
17	1							11	1
19	1							11	1
19	1							11	1
19	1							11	1
19	1							11	1
19	1							11	1
23	1							11	1
23	1							11	1
23	1							11	1
23	1							11	1
23	1							11	1
25	1							11	1
25	1							11	1
25	1							11	1
25	1							11	1
29	1							11	1
31	1							13	1
33	1							13	1
35	1							13	1
37	1							13	1
37	1							13	1
39	1							13	1
39	1							13	1
41	1							13	1
43	1							13	1
45	1							13	1
47	1							13	1
47	1							13	1
55	1							13	1
65	1							13	1
5		1						13	1
5		1						15	1
5		1						15	1
7		1						15	1
7		1						15	1
9		1						15	1
11		1						15	1
15		1						15	1
15		1						15	1
15		1						15	1
15		1						17	1
15		1						17	1
17		1						17	1
17		1						17	1
19		1						17	1
19		1						17	1
19		1						17	1
19		1						17	1
19		1						19	1
19		1						19	1
19		1						19	1
19		1						19	1
19		1						19	1
19		1						21	1
21		1						21	1
21		1						22	1
21		1						11		1
21		1						11		1
21		1						11		1
21		1						11		1
21		1						11		1
23		1						11		1
23		1						11		1
23		1						11		1
23		1						11		1
23		1						11		1
23		1						11		1
27		1						11		1
43		1						11		1
47		1						11		1
								11		1
								11		1
								11		1
								11		1
								11		1
								11		1
								11		1
								13		1
								13		1
								13		1
								13		1
								13		1
								13		1
								13		1
								13		1
								13		1
								13		1
								13		1
								13		1
								13		1
								13		1
								13		1
								13		1
								13		1
								13		1
								13		1
								13		1
								15		1
								15		1
								15		1
								15		1
								15		1
								15		1
								15		1
								15		1
								15		1
								15		1
								15		1
								15		1
								15		1
								15		1
								15		1
								15		1
								15		1
